# Supplementary material for: A Meta-Analysis Indicates Positive Correlation between Genetic Diversity and Species Diversity
Source: Biology (Basel). 2021 Oct 23;10(11):1089. doi: 10.3390/biology10111089 (PMC8615265; doi:10.3390/biology10111089)
Supplement: Supplementary file 1 [file biology-10-01089-s001.zip]

Archive with 1 entries (1 files):
- biology-1405656-supplementary.pdf
